# Supplementary material for: Bald sea urchin disease shifts the surface microbiome on purple sea urchins in an aquarium
Source: Pathog Dis. 2023 Sep 15;81:ftad025. doi: 10.1093/femspd/ftad025 (PMC10550250; doi:10.1093/femspd/ftad025)
Supplement: ftad025_Supplemental_Files [file ftad025_supplemental_files.zip]

Archive with 4 entries (4 files):
- Shaw etal Supplementary Data File 2 revised.docx
- Shaw etal Supplementary Data File 3 revised.docx
- SHAW etal BSUD.MOV
- Shaw etal Supplementary Data File 1.docx
